# Supplementary material for: Cytotoxicity and Wound Closure Evaluation in Skin Cell Lines after Treatment with Common Antiseptics for Clinical Use
Source: Cells. 2022 Apr 20;11(9):1395. doi: 10.3390/cells11091395 (PMC9099882; doi:10.3390/cells11091395)
Supplement: Supplementary file 1 [file cells-11-01395-s001.zip]

Archive with 17 entries (17 files):
- Figure S1.tiff
- Figure S10.tiff
- Figure S2.tiff
- Figure S3.tiff
- Figure S4.tiff
- Figure S5.tiff
- Figure S6.tiff
- Figure S7.tiff
- Figure S8.tiff
- Figure S9.tiff
- Supplementary Figures captions.pdf
- Table S1.pdf
- Table S2.pdf
- Table S3.pdf
- Table S4.pdf
- Table S5.pdf
- Table S6.pdf
